# Supplementary material for: National Distribution of Bisexual and Parthenogenetic Haemaphysalis longicornis of Japan, and a Real‐Time PCR–Based Method to Distinguish the Two Reproductive Groups
Source: J Parasitol Res. 2026 Jul 31;2026:9395344. doi: 10.1155/japr/9395344 (PMC13426480; doi:10.1155/japr/9395344)
Supplement: Supplementary file 1 — Supporting Information 1 Table S1: Detailed sample information of Haemaphysalis longicornis ticks investigated in this study. Note that accession numbers were only assigned to unique full‐length (659 bp) haplotypes per prefecture. Upon aligning and trimming, new names (“aligned haplotype names”) were assigned to each unique haplotype, used as reference for Figure S1. Table S2: Sample information of Haemaphysalis longicornis ticks from previous studies. Note that only one accession number is shown for each haplotype of each reference (i.e., accession numbers are not listed for identical haplotypes). Upon aligning and trimming, new names (“aligned haplotype names”) were assigned to each unique haplotype, used as references for Figure S1. Aligned haplotype names including “‐j” are those not found in individuals of this study but found in other samples from Japan. Aligned haplotype names including “‐f” are those found only outside of Japan. Table S3: Detailed sample information of nine Haemaphysalis tick species used to test the qPCR assay in this study. [file JAPR-2026-9395344-s001.xlsx]

## Sheet: tableS1
no	aligned haplotype name	accession number	original haplotype name	prefecture	locality	area	investigated in this study				tested by real-time PCR assay				date	collection method
							larva	nymph	female	male	larva	nymph	female	male
1	bi-01	LC894692	CB-bi01	Chiba	Futtsu	Toyooka				1					2014.04.24	flagging
2	bi-01	-	CB-bi01	Chiba	Katsuura	Hōge		5							2014.05.28	flagging
3	bi-01	-	CB-bi01	Chiba	Kimitsu	Kiwadahata			1						2014.06.24	flagging
4	bi-01	-	CB-bi01	Chiba	Kamogawa	Kamikobara			1						2014.07.29	flagging
5	bi-01	-	CB-bi01	Chiba	Katsuura	Hōge			1						2014.08.06	flagging
6	bi-01	-	CB-bi01	Chiba	Katsuura	Ōmori				1					2014.08.06	flagging
7	bi-01	-	CB-bi01	Chiba	Katsuura	Hōge				1					2014.08.28	flagging
8	bi-01	-	CB-bi01	Chiba	Kimitsu	Kiwadahata		1							2016.03.08	flagging
9	bi-01	-	CB-bi01	Chiba	Katsuura	Ōmori				1					2016.05.28	flagging
10	bi-01	-	CB-bi01	Chiba	Futtsu	Toyooka				1					2016.07.28	flagging
11	bi-01	-	CB-bi01	Chiba	Ōtaki	Hirasawa				1					2020.07.28	flagging
12	bi-01	-	CB-bi01	Chiba	Ōtaki	Kaisho				1					2020.07.28	flagging
13	bi-01	-	CB-bi01	Chiba	Minamibōsō	Ōi		4							2021.06.17	flagging
14	bi-01	-	CB-bi01	Chiba	Ōtaki	Kamishiki		1							2022.06.02	flagging
15	bi-01	-	CB-bi01	Chiba	Kamogawa	Izumi		3							2022.06.26	flagging
16	bi-01	-	CB-bi01	Chiba	Kamogawa	Uchiura			1						2023.05.30	flagging
17	bi-01	-	CB-bi01	Chiba	Kimitsu	Kanouzan		1							2024.04.16	flagging
18	bi-01	-	CB-bi01	Chiba	Ōtaki	Tsutsumori		1							2024.05.17	flagging
19	bi-01	-	CB-bi01	Chiba	Kyonan	Eduki				1					2024.06.27	flagging
20	bi-01	-	CB-bi01	Chiba	Ōtaki	Kaisho	1								2024.09.17	flagging
21	bi-01	-	CB-bi01	Chiba	Ōtaki	Kaisho		1							2024.09.17	flagging
22	bi-01	LC894695	CB-bi04	Chiba	Katsuura	Hōge		1							2014.05.28	flagging
23	bi-01	-	CB-bi04	Chiba	Ōtaki	Hirasawa				1					2023.07.28	flagging
24	bi-01	LC894787	MI-bi01-ishi	Ishikawa	Wajima	Minazukiwan				1					2013.04.20	flagging
25	bi-01	LC894790	MI-bi01-yama	Yamanashi	Fujiyoshida	Kitafuji training grounds			1						2023.06.05	found on clothing
26	bi-01	LC894785	MI-bi01-gifu	Gifu	Yōrō	Yōrō			1	9					2023.03.14	directly from Cervus nippon
27	bi-01	LC894789	MI-bi01-mie	Mie	Kumano	Ōbukitōge		3							2023.10.04	flagging
28	bi-01	LC894786	MI-bi01-hyog	Hyogo	Toyooka	Kuruhidake				2					2014.07.22	flagging
29	bi-01	LC894719	EH-bi03	Ehime	Matsuno	Toyooka		7	2	5				1	2023.07.28	flagging
30	bi-01	-	EH-bi03	Ehime	Ainan	Mishō-nagatsuki				1					2024.08.24	flagging
31	bi-01	-	EH-bi03	Ehime	Matsuno	Toyooka				2					2024.08.25	flagging
32	bi-01	LC894720	EH-bi03-kochi	Kochi	Shimanto	Nishitosa		7	6	1					2023.07.29	flagging
33	bi-01	LC894831	NS-bi03	Nagasaki	Tsushima	Imasato	6	153	10	15					2024.06.10	flagging
34	bi-01	-	NS-bi03	Nagasaki	Tsushima	Minamisato-Nakayama		87	10	9					2024.06.11	flagging
35	bi-01	-	NS-bi03	Nagasaki	Tsushima	Ayu Modoshi Nature Park		2							2024.06.12	flagging
36	bi-01	-	NS-bi03	Nagasaki	Tsushima	Shimizu Castle Ruins		38	1	1					2024.06.12	flagging
37	bi-01	-	NS-bi03	Nagasaki	Tsushima	Sumo-Shiratake		18	4	5					2024.06.12	flagging
38	bi-01	-	NS-bi03	Nagasaki	Nagasaki	Citizen's Forest		69							2025.04.14	flagging
39	bi-01	-	NS-bi03	Nagasaki	Nagasaki	Motomiya Park		6							2025.04.14	flagging
40	bi-01	-	NS-bi03	Nagasaki	Ōmura	Urami Waterfall		5							2025.04.15	flagging
41	bi-01	LC894838	NS-bi10	Nagasaki	Tsushima	Imasato		4							2024.06.10	flagging
42	bi-01	-	NS-bi10	Nagasaki	Tsushima	Minamisato-Nakayama		2							2024.06.11	flagging
43	bi-01	-	NS-bi10	Nagasaki	Tsushima	Sumo-Shiratake		1							2024.06.12	flagging
44	bi-01	-	NS-bi10	Nagasaki	Nagasaki	Citizen's Forest		2							2025.04.14	flagging
45	bi-01	LC894864	NS-bi36	Nagasaki	Tsushima	Minamisato-Nakayama			1						2024.06.11	flagging
46	bi-01	LC894876	NS-bi48	Nagasaki	Tsushima	Minamisato-Nakayama		1							2024.06.11	flagging
47	bi-01	LC894788	MI-bi01-kuma	Kumamoto	Ashikita	Ōiwa			7	6					2023.08.13	flagging
48	bi-01	-	MI-bi01-kuma	Kumamoto	Ashikita	Ōiwa		1							2024.08.14	flagging
49	bi-02	LC894696	CB-bi05	Chiba	Katsuura	Ōmori		1							2024.02.20	flagging
50	bi-02	-	CB-bi05	Chiba	Kyonan	Kamisakuma				1					2024.06.27	flagging
51	bi-02	LC894715	EH-bi01	Ehime	Matsuno	Toyooka		1		1				1	2023.07.28	flagging
52	bi-02	LC894716	EH-bi01-kochi	Kochi	Shimanto	Nishitosa		1							2023.07.29	flagging
53	bi-02	LC894837	NS-bi09	Nagasaki	Tsushima	Imasato		4							2024.06.10	flagging
54	bi-02	-	NS-bi09	Nagasaki	Tsushima	Minamisato-Nakayama		7	1	2					2024.06.11	flagging
55	bi-02	-	NS-bi09	Nagasaki	Tsushima	Shimizu Castle Ruins		1							2024.06.12	flagging
56	bi-02	-	NS-bi09	Nagasaki	Nagasaki	Citizen's Forest		9							2025.04.14	flagging
57	bi-03	LC894701	CB-bi10	Chiba	Ichihara	Ōkubo				1					2014.06.24	flagging
58	bi-03	-	CB-bi10	Chiba	Kimitsu	Kiwadahata		2							2016.03.08	flagging
59	bi-03	-	CB-bi10	Chiba	Ōtaki	Tsutsumori		1							2024.05.17	flagging
60	bi-03	LC894717	EH-bi02	Ehime	Matsuno	Toyooka			2	1			1	1	2023.07.28	flagging
61	bi-03	LC894718	EH-bi02-kochi	Kochi	Shimanto	Nishitosa		1							2023.07.29	flagging
62	bi-03	LC894844	NS-bi16	Nagasaki	Tsushima	Imasato		8		3					2024.06.10	flagging
63	bi-03	-	NS-bi16	Nagasaki	Tsushima	Minamisato-Nakayama		4		1					2024.06.11	flagging
64	bi-03	-	NS-bi16	Nagasaki	Tsushima	Sumo-Shiratake		1							2024.06.12	flagging
65	bi-03	-	NS-bi16	Nagasaki	Nagasaki	Citizen's Forest		4							2025.04.14	flagging
66	bi-03	-	NS-bi16	Nagasaki	Nagasaki	Motomiya Park		1							2025.04.14	flagging
67	bi-03	LC894799	MI-bi07-kuma	Kumamoto	Ashikita	Ōiwa			1	1					2023.08.13	flagging
68	bi-04	LC894694	CB-bi03	Chiba	Kimitsu	Kiwadahata				1					2015.06.01	flagging
69	bi-04	LC894797	MI-bi06-gifu	Gifu	Yōrō	Yōrō			1						2023.03.14	directly from Cervus nippon
70	bi-04	LC894721	EH-bi04	Ehime	Matsuno	Toyooka		2	2	3			1	3	2023.07.28	flagging
71	bi-04	LC894722	EH-bi04-kochi	Kochi	Shimanto	Nishitosa		2	1	2					2023.07.29	flagging
72	bi-04	LC894829	NS-bi01	Nagasaki	Tsushima	Imasato		10	1	1					2024.06.10	flagging
73	bi-04	-	NS-bi01	Nagasaki	Tsushima	Minamisato-Nakayama		5	1	1					2024.06.11	flagging
74	bi-04	-	NS-bi01	Nagasaki	Tsushima	Shimizu Castle Ruins		8							2024.06.12	flagging
75	bi-04	-	NS-bi01	Nagasaki	Tsushima	Sumo-Shiratake			1						2024.06.12	flagging
76	bi-04	-	NS-bi01	Nagasaki	Nagasaki	Citizen's Forest		2							2025.04.14	flagging
77	bi-04	-	NS-bi01	Nagasaki	Nagasaki	Motomiya Park		1							2025.04.14	flagging
78	bi-04	LC894798	MI-bi06-kuma	Kumamoto	Ashikita	Ōiwa				1					2023.08.13	flagging
79	bi-05	LC894723	EH-bi05	Ehime	Matsuno	Toyooka				1				1	2023.07.28	flagging
80	bi-06	LC894700	CB-bi09	Chiba	Kimitsu	Kiwadahata				1					2014.06.24	flagging
81	bi-06	-	CB-bi09	Chiba	Kimitsu	Toyofusa		1							2024.04.16	flagging
82	bi-06	-	CB-bi09	Chiba	Kimitsu	Yamanaka		1							2024.04.16	flagging
83	bi-06	LC894724	EH-bi06	Ehime	Matsuno	Toyooka				1				1	2023.07.28	flagging
84	bi-06	LC894842	NS-bi14	Nagasaki	Tsushima	Imasato		1							2024.06.10	flagging
85	bi-06	-	NS-bi14	Nagasaki	Tsushima	Minamisato-Nakayama		2		1					2024.06.11	flagging
86	bi-06	-	NS-bi14	Nagasaki	Tsushima	Sumo-Shiratake		1							2024.06.12	flagging
87	bi-06	-	NS-bi14	Nagasaki	Nagasaki	Citizen's Forest		2							2025.04.14	flagging
88	bi-06	-	NS-bi14	Nagasaki	Ōmura	Urami Waterfall		1							2025.04.15	flagging
89	bi-06	LC894802	MI-bi10-kuma	Kumamoto	Ashikita	Ōiwa			3						2023.08.13	flagging
90	bi-06	-	MI-bi10-kuma	Kumamoto	Ashikita	Ōiwa			1						2024.08.14	flagging
91	bi-07	LC894725	EH-bi07-kochi	Kochi	Shimanto	Nishitosa			1				1		2023.07.29	flagging
92	bi-08	LC894697	CB-bi06	Chiba	Kamogawa	Uchiura				1				1	2014.05.15	flagging
93	bi-08	-	CB-bi06	Chiba	Katsuura	Hōge		1							2014.05.28	flagging
94	bi-08	-	CB-bi06	Chiba	Kamogawa	Utsutsumi			1						2014.09.16	flagging
95	bi-08	-	CB-bi06	Chiba	Kimitsu	Kiwadahata		1							2016.03.08	flagging
96	bi-08	-	CB-bi06	Chiba	Kimitsu	Toyofusa			1				1		2023.05.25	flagging
97	bi-08	-	CB-bi06	Chiba	Katsuura	Ōmori		1							2024.02.20	flagging
98	bi-08	LC894726	EH-bi08-kochi	Kochi	Shimanto	Nishitosa				1				1	2023.07.29	flagging
99	bi-08	LC894846	NS-bi18	Nagasaki	Tsushima	Imasato		4		1					2024.06.10	flagging
100	bi-08	-	NS-bi18	Nagasaki	Tsushima	Minamisato-Nakayama		8							2024.06.11	flagging
101	bi-08	-	NS-bi18	Nagasaki	Nagasaki	Citizen's Forest		5							2025.04.14	flagging
102	bi-08	-	NS-bi18	Nagasaki	Nagasaki	Motomiya Park		2							2025.04.14	flagging
103	bi-09	LC894791	MI-bi02-gifu	Gifu	Yōrō	Yōrō				1					2023.03.14	directly from Cervus nippon
104	bi-09	LC894792	MI-bi02-mie	Mie	Kumano	Ōbukitōge		2							2023.10.04	flagging
105	bi-09	LC894830	NS-bi02	Nagasaki	Tsushima	Imasato		14		2					2024.06.10	flagging
106	bi-09	-	NS-bi02	Nagasaki	Tsushima	Minamisato-Nakayama		7							2024.06.11	flagging
107	bi-09	-	NS-bi02	Nagasaki	Tsushima	Shimizu Castle Ruins		3							2024.06.12	flagging
108	bi-09	-	NS-bi02	Nagasaki	Tsushima	Sumo-Shiratake		1							2024.06.12	flagging
109	bi-09	-	NS-bi02	Nagasaki	Nagasaki	Citizen's Forest		1							2025.04.14	flagging
110	bi-10	LC894793	MI-bi03-gifu	Gifu	Yōrō	Yōrō				1				1	2023.03.14	directly from Cervus nippon
111	bi-11	LC894794	MI-bi04-gifu	Gifu	Yōrō	Yōrō				1				1	2023.03.14	directly from Cervus nippon
112	bi-11	LC894845	NS-bi17	Nagasaki	Tsushima	Imasato		2							2024.06.10	flagging
113	bi-11	-	NS-bi17	Nagasaki	Tsushima	Minamisato-Nakayama		2							2024.06.11	flagging
114	bi-11	-	NS-bi17	Nagasaki	Tsushima	Shimizu Castle Ruins		1		1					2024.06.12	flagging
115	bi-11	-	NS-bi17	Nagasaki	Nagasaki	Citizen's Forest		2							2025.04.14	flagging
116	bi-12	LC894795	MI-bi05-gifu	Gifu	Yōrō	Yōrō				1				1	2023.03.14	directly from Cervus nippon
117	bi-12	LC894796	MI-bi05-mie	Mie	Kumano	Ōbukitōge		1							2023.10.04	flagging
118	bi-12	LC894859	NS-bi31	Nagasaki	Tsushima	Imasato		1							2024.06.10	flagging
119	bi-12	-	NS-bi31	Nagasaki	Nagasaki	Citizen's Forest		1							2025.04.14	flagging
120	bi-13	LC894693	CB-bi02	Chiba	Katsuura	Hōge		1							2014.05.28	flagging
121	bi-13	-	CB-bi02	Chiba	Ōtaki	Tsutsumori				1				1	2014.06.24	flagging
122	bi-13	-	CB-bi02	Chiba	Katsuura	Hōge				1				1	2014.08.06	flagging
123	bi-13	-	CB-bi02	Chiba	Kimitsu	Toyofusa				1					2016.06.16	flagging
124	bi-13	-	CB-bi02	Chiba	Katsuura	Ōmori				1					2023.06.29	flagging
125	bi-13	-	CB-bi02	Chiba	Kimitsu	Toyofusa		1							2024.04.16	flagging
126	bi-13	-	CB-bi03	Chiba	Kimitsu	Toyofusa		1							2024.04.16	flagging
127	bi-13	LC894803	MI-bi11-gifu	Gifu	Yōrō	Yōrō				1				1	2023.03.14	directly from Cervus nippon
128	bi-14	LC894800	MI-bi08-kuma	Kumamoto	Ashikita	Ōiwa			2				2		2023.08.13	flagging
129	bi-14	-	MI-bi08-kuma	Kumamoto	Ashikita	Ōiwa			1						2024.08.14	flagging
130	bi-15	LC894699	CB-bi08	Chiba	Kamogawa	Uchiura				1					2014.07.29	flagging
131	bi-15	LC894839	NS-bi11	Nagasaki	Tsushima	Imasato		1							2024.06.10	flagging
132	bi-15	LC894801	MI-bi09-kuma	Kumamoto	Ashikita	Ōiwa			2				2		2023.08.13	flagging
133	bi-16	LC894832	NS-bi04	Nagasaki	Tsushima	Imasato				1					2024.06.10	flagging
134	bi-16	-	NS-bi04	Nagasaki	Tsushima	Minamisato-Nakayama		1		1					2024.06.11	flagging
135	bi-16	-	NS-bi04	Nagasaki	Tsushima	Shimizu Castle Ruins		1							2024.06.12	flagging
136	bi-17	LC894833	NS-bi05	Nagasaki	Tsushima	Imasato		1							2024.06.10	flagging
137	bi-17	-	NS-bi05	Nagasaki	Nagasaki	Citizen's Forest		4							2025.04.14	flagging
138	bi-18	LC894834	NS-bi06	Nagasaki	Tsushima	Imasato		1	1			1			2024.06.10	flagging
139	bi-18	-	NS-bi06	Nagasaki	Tsushima	Shimizu Castle Ruins		1							2024.06.12	flagging
140	bi-18	-	NS-bi06	Nagasaki	Nagasaki	Citizen's Forest		1							2025.04.14	flagging
141	bi-19	LC894698	CB-bi07	Chiba	Kamogawa	Uchiura			1				1		2023.05.25	flagging
142	bi-20	LC894702	CB-bi11	Chiba	Katsuura	Ōmori		1				1			2014.08.06	flagging
143	bi-21	LC894703	CB-bi12	Chiba	Kimitsu	Toyofusa		1				1			2024.04.16	flagging
144	bi-22	LC894704	CB-bi13	Chiba	Ōtaki	Tsutsumori		1				1			2024.05.17	flagging
145	bi-23	LC894727	EH-bi09	Ehime	Matsuno	Toyooka				1				1	2024.08.25	flagging
146	bi-24	LC894835	NS-bi07	Nagasaki	Tsushima	Imasato		1				1			2024.06.10	flagging
147	bi-25	LC894836	NS-bi08	Nagasaki	Tsushima	Imasato		1	1				1		2024.06.10	flagging
148	bi-26	LC894840	NS-bi12	Nagasaki	Tsushima	Imasato		1		1				1	2024.06.10	flagging
149	bi-27	LC894841	NS-bi13	Nagasaki	Tsushima	Imasato		1				1			2024.06.10	flagging
150	bi-28	LC894843	NS-bi15	Nagasaki	Tsushima	Imasato	2	4		2					2024.06.10	flagging
151	bi-28	-	NS-bi15	Nagasaki	Tsushima	Minamisato-Nakayama		8	1						2024.06.11	flagging
152	bi-28	-	NS-bi15	Nagasaki	Nagasaki	Citizen's Forest		1							2025.04.14	flagging
153	bi-29	LC894847	NS-bi19	Nagasaki	Tsushima	Imasato		2				2			2024.06.10	flagging
154	bi-29	-	NS-bi19	Nagasaki	Tsushima	Shimizu Castle Ruins		2							2024.06.12	flagging
155	bi-30	LC894848	NS-bi20	Nagasaki	Tsushima	Imasato			1				1		2024.06.10	flagging
156	bi-31	LC894849	NS-bi21	Nagasaki	Tsushima	Imasato			1				1		2024.06.10	flagging
157	bi-32	LC894850	NS-bi22	Nagasaki	Tsushima	Imasato		1				1			2024.06.10	flagging
158	bi-33	LC894851	NS-bi23	Nagasaki	Tsushima	Imasato		1				1			2024.06.10	flagging
159	bi-34	LC894852	NS-bi24	Nagasaki	Tsushima	Imasato		1				1			2024.06.10	flagging
160	bi-35	LC894853	NS-bi25	Nagasaki	Tsushima	Imasato			1						2024.06.10	flagging
161	bi-36	LC894854	NS-bi26	Nagasaki	Tsushima	Imasato			1				1		2024.06.10	flagging
162	bi-37	LC894855	NS-bi27	Nagasaki	Tsushima	Imasato		1				1			2024.06.10	flagging
163	bi-37	-	NS-bi27	Nagasaki	Tsushima	Minamisato-Nakayama		1							2024.06.11	flagging
164	bi-37	-	NS-bi27	Nagasaki	Tsushima	Shimizu Castle Ruins		1							2024.06.12	flagging
165	bi-37	-	NS-bi27	Nagasaki	Nagasaki	Citizen's Forest		1							2025.04.14	flagging
166	bi-37	-	NS-bi27	Nagasaki	Nagasaki	Motomiya Park		1				1			2025.04.14	flagging
167	bi-38	LC894856	NS-bi28	Nagasaki	Tsushima	Imasato		2				1			2024.06.10	flagging
168	bi-39	LC894857	NS-bi29	Nagasaki	Tsushima	Imasato			1				1		2024.06.10	flagging
169	bi-39	-	NS-bi29	Nagasaki	Tsushima	Shimizu Castle Ruins		1							2024.06.12	flagging
170	bi-40	LC894858	NS-bi30	Nagasaki	Tsushima	Imasato			1				1		2024.06.10	flagging
171	bi-41	LC894860	NS-bi32	Nagasaki	Tsushima	Imasato				1				1	2024.06.10	flagging
172	bi-42	LC894861	NS-bi33	Nagasaki	Tsushima	Imasato		1				1			2024.06.10	flagging
173	bi-43	LC894862	NS-bi34	Nagasaki	Tsushima	Minamisato-Nakayama		1				1			2024.06.11	flagging
174	bi-44	LC894863	NS-bi35	Nagasaki	Tsushima	Minamisato-Nakayama		1				1			2024.06.11	flagging
175	bi-45	LC894865	NS-bi37	Nagasaki	Tsushima	Minamisato-Nakayama		3				1			2024.06.11	flagging
176	bi-46	LC894866	NS-bi38	Nagasaki	Tsushima	Minamisato-Nakayama		1				1			2024.06.11	flagging
177	bi-47	LC894867	NS-bi39	Nagasaki	Tsushima	Minamisato-Nakayama		1							2024.06.11	flagging
178	bi-47	-	NS-bi39	Nagasaki	Nagasaki	Citizen's Forest		1				1			2025.04.14	flagging
179	bi-48	LC894868	NS-bi40	Nagasaki	Nagasaki	Citizen's Forest		4				2			2025.04.14	flagging
180	bi-49	LC894869	NS-bi41	Nagasaki	Tsushima	Shimizu Castle Ruins		1							2024.06.12	flagging
181	bi-49	-	NS-bi41	Nagasaki	Nagasaki	Citizen's Forest		1				1			2025.04.14	flagging
182	bi-50	LC894870	NS-bi42	Nagasaki	Nagasaki	Citizen's Forest		1				1			2025.04.14	flagging
183	bi-51	LC894871	NS-bi43	Nagasaki	Nagasaki	Citizen's Forest		1				1			2025.04.14	flagging
184	bi-52	LC894872	NS-bi44	Nagasaki	Nagasaki	Citizen's Forest		2				1			2025.04.14	flagging
185	bi-53	LC894873	NS-bi45	Nagasaki	Ōmura	Urami Waterfall		1				1			2025.04.15	flagging
186	bi-54	LC894874	NS-bi46	Nagasaki	Nagasaki	Citizen's Forest		1				1			2025.04.14	flagging
187	bi-55	LC894875	NS-bi47	Nagasaki	Tsushima	Minamisato-Nakayama			1				1		2024.06.11	flagging
188	bi-56	LC894877	NS-bi49	Nagasaki	Tsushima	Minamisato-Nakayama		1				1			2024.06.11	flagging
189	bi-57	LC894878	NS-bi50	Nagasaki	Tsushima	Sumo-Shiratake		1				1			2024.06.12	flagging
190	bi-58	LC894879	NS-bi51	Nagasaki	Nagasaki	Citizen's Forest		1				1			2025.04.14	flagging
191	bi-59	LC894880	NS-bi52	Nagasaki	Tsushima	Sumo-Shiratake		1				1			2024.06.12	flagging
192	bi-60	LC894881	NS-bi53	Nagasaki	Tsushima	Sumo-Shiratake		1				1			2024.06.12	flagging
193	bi-61	LC894882	NS-bi54	Nagasaki	Tsushima	Shimizu Castle Ruins		1				1			2024.06.12	flagging
194	bi-62	LC894883	NS-bi55	Nagasaki	Tsushima	Shimizu Castle Ruins		1				1			2024.06.12	flagging
195	bi-63	LC894884	NS-bi56	Nagasaki	Tsushima	Shimizu Castle Ruins		2				1			2024.06.12	flagging
196	bi-64	LC894885	NS-bi57	Nagasaki	Tsushima	Shimizu Castle Ruins		1				1			2024.06.12	flagging
197	bi-65	LC894886	NS-bi58	Nagasaki	Tsushima	Sumo-Shiratake	1				1				2024.06.12	flagging
198	par-01	LC894705	CB-par01	Chiba	Ichihara	Chiharadai			1						2014.06.20	flagging
199	par-01	-	CB-par01	Chiba	Chiba	Nitona		1							2015.04.24	flagging
200	par-01	-	CB-par01	Chiba	Kimitsu	Kiwadahata		1							2016.03.08	flagging
201	par-01	-	CB-par01	Chiba	Inzai	Ketsuenji		1							2017.06.06	flagging
202	par-01	-	CB-par01	Chiba	Katsuura	Ōmori		1							2024.02.20	flagging
203	par-01	-	CB-par01	Chiba	Tōgane	Ienoko			1						2024.08.07	flagging
204	par-01	LC894898	TK-par06	Tokyo	Okutama	Hikawa		1							2024.04.28	flagging
205	par-01	LC894777	KG-par02	Kanagawa	Yokohama	Segami Citizen's Forest		1							2023.04.24	flagging
206	par-01	-	KG-par02	Kanagawa	Yokohama	Segami Citizen's Forest		1							2023.06.06	flagging
207	par-01	LC894817	MI-par05-toya	Toyama	Oyabe	Anrakuji		1							2023.06.13	flagging
208	par-01	-	MI-par05-toya	Toyama	Oyabe	Anrakuji		3							2024.06.12	flagging
209	par-01	-	MI-par05-toya	Toyama	Toyama	Furudō-no-mori		2							2024.06.19	flagging
210	par-01	LC894775	IS-par04	Ishikawa	Kawakita	Ishikawa Forest Park		1							2019.05.09	flagging
211	par-01	-	IS-par04	Ishikawa	Wajima	Saruyama		1							2019.05.29	flagging
212	par-01	-	IS-par04	Ishikawa	Kaga	Katano Kamoike		1							2019.06.11	flagging
213	par-01	LC894730	EH-par02	Ehime	Matsuyama	Mount Takanawa		1				1			2023.06.17	flagging
214	par-01	-	EH-par02	Ehime	Ōzu	Hirano		5							2023.07.07	flagging
215	par-01	-	EH-par02	Ehime	Ōzu	Hirano		3	1						2023.07.08	flagging
216	par-01	-	EH-par02	Ehime	Uchiko	Iyoki		4							2023.07.08	flagging
217	par-01	-	EH-par02	Ehime	Ōzu	Hirano		5							2023.07.24	flagging
218	par-01	-	EH-par02	Ehime	Matsuno	Toyooka		1	1				1		2023.07.28	flagging
219	par-01	-	EH-par02	Ehime	Ōzu	Hirano		1	1						2023.08.13	flagging
220	par-01	-	EH-par02	Ehime	Uchiko	Iyoki			1						2023.08.13	flagging
221	par-01	-	EH-par02	Ehime	Imabari	Fujiyama Health and Culture Park		1	4						2024.07.18	flagging
222	par-01	-	EH-par02	Ehime	Ōzu	Yamatosaka			1						2024.08.23	flagging
223	par-01	-	EH-par02	Ehime	Ōzu	Hirano		1							2025.06.07	flagging
224	par-01	LC894731	EH-par02-kochi	Kochi	Shimanto	Nishitosa		1	2						2023.07.29	flagging
225	par-01	-	EH-par02-kochi	Kochi	Tosa	Ōkawa		2	3						2025.08.03	flagging
226	par-01	LC894891	NS-par05	Nagasaki	Tsushima	Minamisato-Nakayama		1	1						2024.06.11	flagging
227	par-02	LC894765	HK-par01	Hokkaido	Erimo	Shoya		5	3						2023.06.20	flagging
228	par-02	-	HK-par01	Hokkaido	Erimo	Meguro			1						2023.07.18	flagging
229	par-02	-	HK-par01	Hokkaido	Erimo	Shoya		3	4						2023.07.18	flagging
230	par-02	-	HK-par01	Hokkaido	Hakodate	Takadai		2	4						2024.06.02	flagging
231	par-02	-	HK-par01	Hokkaido	Hakodate	Tsuruno		9							2024.06.02	flagging
232	par-02	-	HK-par01	Hokkaido	Kaminokuni	Iouzan		1							2024.06.02	flagging
233	par-02	-	HK-par01	Hokkaido	Kaminokuni	Tomappuzawa		2							2024.06.02	flagging
234	par-02	-	HK-par01	Hokkaido	Hakodate	Tsuruno		3							2024.06.04	flagging
235	par-02	-	HK-par01	Hokkaido	Hakodate	Oyasu		2							2024.06.05	flagging
236	par-02	LC894807	MI-par01-toch	Tochigi	Motegi	Motegi		1							2023.07.12	flagging
237	par-02	LC894706	CB-par02	Chiba	Inzai	Yamada			1						2013.08.25	flagging
238	par-02	-	CB-par02	Chiba	Inzai	Moroto		1							2014.04.15	flagging
239	par-02	-	CB-par02	Chiba	Inzai	Yamada		2							2014.04.15	flagging
240	par-02	-	CB-par02	Chiba	Katsuura	Ōmori		1							2014.08.06	flagging
241	par-02	-	CB-par02	Chiba	Nagara	Yamanogou		1							2014.09.18	flagging
242	par-02	-	CB-par02	Chiba	Shibayama	Shibayama		1							2014.09.18	flagging
243	par-02	-	CB-par02	Chiba	Asahi	Sakurai		1							2015.07.29	flagging
244	par-02	-	CB-par02	Chiba	Chiba	Nitona			1						2015.08.12	flagging
245	par-02	-	CB-par02	Chiba	Kimitsu	Kiwadahata		1							2016.03.08	flagging
246	par-02	-	CB-par02	Chiba	Futtsu	Toyooka			1						2016.07.28	flagging
247	par-02	-	CB-par02	Chiba	Inzai	Ketsuenji		1	1						2017.06.06	flagging
248	par-02	-	CB-par02	Chiba	Tateyama	Kanamari			1						2022.06.02	flagging
249	par-02	-	CB-par02	Chiba	Katsuura	Ōmori			1						2023.06.29	flagging
250	par-02	-	CB-par02	Chiba	Futtsu	Toyooka		1							2024.04.16	flagging
251	par-02	-	CB-par02	Chiba	Kimitsu	Kanouzan		1							2024.04.16	flagging
252	par-02	-	CB-par02	Chiba	Kimitsu	Toyofusa		3							2024.04.16	flagging
253	par-02	-	CB-par02	Chiba	Kimitsu	Yamanaka		2							2024.04.16	flagging
254	par-02	LC894896	TK-par04	Tokyo	Okutama	Hikawa		4							2024.04.28	flagging
255	par-02	LC894776	KG-par01	Kanagawa	Yokohama	Segami Citizen's Forest		3							2023.04.09	flagging
256	par-02	-	KG-par01	Kanagawa	Yokohama	Segami Citizen's Forest		7							2023.04.24	flagging
257	par-02	-	KG-par01	Kanagawa	Yokohama	Segami Citizen's Forest		1							2023.05.21	flagging
258	par-02	-	KG-par01	Kanagawa	Yokohama	Segami Citizen's Forest		1							2023.06.06	flagging
259	par-02	-	KG-par01	Kanagawa	Yokohama	Segami Citizen's Forest		1	1						2023.06.20	flagging
260	par-02	-	KG-par01	Kanagawa	Yokohama	Segami Citizen's Forest		1							2025.03.23	flagging
261	par-02	-	KG-par01	Kanagawa	Kawasaki	Meiji University Kurokawa Field Science Center			1						2025.07.12	flagging
262	par-02	LC894808	MI-par01-toya	Toyama	Toyama	Furudō-no-mori		1							2023.05.24	flagging
263	par-02	-	MI-par01-toya	Toyama	Oyabe	Anrakuji		3							2023.06.13	flagging
264	par-02	-	MI-par01-toya	Toyama	Toyama	Furudō-no-mori		1							2023.07.03	flagging
265	par-02	-	MI-par01-toya	Toyama	Oyabe	Anrakuji		6							2024.06.12	flagging
266	par-02	-	MI-par01-toya	Toyama	Oyabe	Anrakuji		10							2024.06.19	flagging
267	par-02	-	MI-par01-toya	Toyama	Toyama	Furudō-no-mori		1							2024.06.19	flagging
268	par-02	LC894774	IS-par03	Ishikawa	Wajima	Saruyama		1							2019.05.29	flagging
269	par-02	-	IS-par03	Ishikawa	Kaga	Katano Kamoike		1							2019.06.11	flagging
270	par-02	LC894804	MI-par01-ishi	Ishikawa	Kawakita	Ishikawa Forest Park			1						2013.06.05	flagging
271	par-02	LC894809	MI-par01-yama	Yamanashi	Kōfu	Sōkazawa		1	1						2025.08.24	flagging
272	par-02	LC894827	NN-par04	Nagano	Komoro	Hishino		1							2024.06.19	directly from Ursus thibetanus
273	par-02	-	NN-par04	Nagano	Saku	Shiga			1						2024.06.22	directly from Ursus thibetanus
274	par-02	-	NN-par04	Nagano	Ueda	Sanada-machiosa		1							2024.07.26	directly from Ursus thibetanus
275	par-02	-	NN-par04	Nagano	Ueda	Sanada-machiosa		1							2024.08.17	directly from Ursus thibetanus
276	par-02	-	NN-par04	Nagano	Ueda	Sanada-machiosa			1						2024.08.25	directly from Ursus thibetanus
277	par-02	LC894761	HB-par05	Gunma	Maebashi	Naegashima			3						2025.06.09	directly from Milvus migrans lineatus (reared from nymph)
278	par-02	LC894728	EH-par01	Ehime	Matsuyama	Mount Takanawa		2	2			1			2023.06.17	flagging
279	par-02	-	EH-par01	Ehime	Ōzu	Hirano		35	10			2	1		2023.07.07	flagging
280	par-02	-	EH-par01	Ehime	Ōzu	Hirano		40	4						2023.07.08	flagging
281	par-02	-	EH-par01	Ehime	Uchiko	Iyoki		21	8						2023.07.08	flagging
282	par-02	-	EH-par01	Ehime	Ōzu	Hirano		8	1						2023.07.24	flagging
283	par-02	-	EH-par01	Ehime	Matsuno	Toyooka		1	2						2023.07.28	flagging
284	par-02	-	EH-par01	Ehime	Ōzu	Hirano		8	5						2023.08.13	flagging
285	par-02	-	EH-par01	Ehime	Uchiko	Iyoki		5	5						2023.08.13	flagging
286	par-02	-	EH-par01	Ehime	Matsuyama	Mount Takanawa		1							2023.11.05	flagging
287	par-02	-	EH-par01	Ehime	Uchiko	Ōseminami			3						2024.04.29	flagging
288	par-02	-	EH-par01	Ehime	Tōon	Yokogawara		22	2			1			2024.06.10	flagging
289	par-02	-	EH-par01	Ehime	Imabari	Fujiyama Health and Culture Park		11	16						2024.07.18	flagging
290	par-02	-	EH-par01	Ehime	Ōzu	Niiya		6							2024.08.17	flagging
291	par-02	-	EH-par01	Ehime	Ōzu	Myōgadani			2						2024.08.23	flagging
292	par-02	-	EH-par01	Ehime	Matsuno	Toyooka		1							2024.08.25	flagging
293	par-02	-	EH-par01	Ehime	Ōzu	Hirano		10							2025.06.07	flagging
294	par-02	LC894729	EH-par01-kochi	Kochi	Shimanto	Nishitosa			2						2023.07.29	flagging
295	par-02	-	EH-par01-kochi	Kochi	Tosa	Ōkawa			2						2025.08.03	flagging
296	par-02	LC894888	NS-par02	Nagasaki	Tsushima	Imasato		3							2024.06.10	flagging
297	par-02	-	NS-par02	Nagasaki	Tsushima	Minamisato-Nakayama		3							2024.06.11	flagging
298	par-02	-	NS-par02	Nagasaki	Tsushima	Shimizu Castle Ruins		1							2024.06.12	flagging
299	par-02	-	NS-par02	Nagasaki	Tsushima	Sumo-Shiratake		1	1						2024.06.12	flagging
300	par-02	LC894806	MI-par01-kuma	Kumamoto	Ashikita	Ōiwa			1						2023.08.13	flagging
301	par-02	LC894805	MI-par01-kago	Kagoshima	Hioki	Imakoba			1						2013.05.09	flagging
302	par-02	PQ787790	YY-long02	Okinawa	Ishigaki	Ōkawa		1							2022.09.26	flagging
303	par-02	-	YY-long02	Okinawa	Yonaguni	Yonaguni		5							2022.09.27	flagging
304	par-03	LC894707	CB-par03	Chiba	Ōtaki	Hirasawa			1						2023.07.28	flagging
305	par-03	-	CB-par03	Chiba	Kimitsu	Yamanaka		3							2024.04.16	flagging
306	par-03	-	CB-par03	Chiba	Kyonan	Eduki		1							2024.06.27	flagging
307	par-03	LC894784	KG-par09	Kanagawa	Kiyokawa	Susugaya			1						2023.07.16	flagging
308	par-03	LC894748	EH-par15	Ehime	Matsuyama	Mount Takanawa		1				1			2023.06.17	flagging
309	par-03	-	EH-par15	Ehime	Matsuno	Toyooka		1				1			2023.07.28	flagging
310	par-03	-	EH-par15	Ehime	Tōon	Yokogawara		3							2024.06.10	flagging
311	par-03	LC894749	EH-par15-kochi	Kochi	Shimanto	Nishitosa		1				1			2023.07.29	flagging
312	par-04	LC894768	HK-par04	Hokkaido	Erimo	Shoya		1							2023.06.20	flagging
313	par-04	-	HK-par04	Hokkaido	Erimo	Meguro		1							2023.07.18	flagging
314	par-04	-	HK-par04	Hokkaido	Erimo	Shoya			2						2023.07.18	flagging
315	par-04	-	HK-par04	Hokkaido	Hakodate	Takadai		3							2024.06.02	flagging
316	par-04	-	HK-par04	Hokkaido	Hakodate	Tsuruno		3							2024.06.02	flagging
317	par-04	-	HK-par04	Hokkaido	Hakodate	Tsuruno		5							2024.06.04	flagging
318	par-04	-	HK-par04	Hokkaido	Hakodate	Oyasu		1							2024.06.05	flagging
319	par-04	-	HK-par04	Hokkaido	Bibai	Higashi-bibai		1	3						2024.06.16	directly from Cervus nippon yesoensis
320	par-04	LC894708	CB-par04	Chiba	Minamibōsō	Ōi		2							2021.06.17	flagging
321	par-04	-	CB-par04	Chiba	Kimitsu	Toyofusa		1							2024.04.16	flagging
322	par-04	-	CB-par04	Chiba	Kimitsu	Yamanaka		1							2024.04.16	flagging
323	par-04	LC894895	TK-par03	Tokyo	Okutama	Hikawa		3							2024.04.28	flagging
324	par-04	LC894897	TK-par05	Tokyo	Okutama	Hikawa		1							2024.04.28	flagging
325	par-04	LC894781	KG-par06	Kanagawa	Kiyokawa	Susugaya			6						2023.07.16	flagging
326	par-04	LC894819	MI-par06-toya	Toyama	Toyama	Furudō-no-mori		1							2023.07.03	flagging
327	par-04	-	MI-par06-toya	Toyama	Oyabe	Anrakuji		1							2024.06.12	flagging
328	par-04	LC894772	IS-par01	Ishikawa	Kawakita	Ishikawa Forest Park		1							2019.05.09	flagging
329	par-04	-	IS-par01	Ishikawa	Kaga	Katano Kamoike		1							2019.05.15	flagging
330	par-04	-	IS-par01	Ishikawa	Kaga	Katano Kamoike		5							2019.06.11	flagging
331	par-04	LC894826	NN-par03	Nagano	Saku	Uchiyama			1						2024.07.02	directly from Ursus thibetanus
332	par-04	LC894757	HB-par01	Gunma	Maebashi	Naegashima			4						2025.06.09	directly from Milvus migrans lineatus (reared from nymph)
333	par-04	LC894734	EH-par04	Ehime	Matsuyama	Mount Takanawa			1						2023.06.17	flagging
334	par-04	-	EH-par04	Ehime	Ōzu	Hirano		1							2023.07.07	flagging
335	par-04	-	EH-par04	Ehime	Tōon	Yokogawara		6	2			1	1		2024.06.10	flagging
336	par-04	LC894735	EH-par04-kochi	Kochi	Shimanto	Nishitosa		1							2023.07.29	flagging
337	par-04	LC894890	NS-par04	Nagasaki	Tsushima	Minamisato-Nakayama		3	2						2024.06.11	flagging
338	par-04	-	NS-par04	Nagasaki	Tsushima	Shimizu Castle Ruins		1							2024.06.12	flagging
339	par-04	-	NS-par04	Nagasaki	Tsushima	Sumo-Shiratake		3							2024.06.12	flagging
340	par-04	LC894818	MI-par06-kuma	Kumamoto	Ashikita	Ōiwa			1						2023.08.13	flagging
341	par-04	PQ787793	YY-long05	Okinawa	Yonaguni	Yonaguni		1							2022.09.27	flagging
342	par-05	LC894813	MI-par03-sait	Saitama	Hannou	Izugatake		1							2024.05.26	flagging
343	par-05	LC894709	CB-par05	Chiba	Ōtaki	Kaisho			1				1		2021.07.28	flagging
344	par-05	-	CB-par05	Chiba	Futtsu	Toyooka		1							2024.04.16	flagging
345	par-05	LC894764	HB-par08	Gunma	Maebashi	Naegashima			1						2025.06.09	directly from Milvus migrans lineatus (reared from nymph)
346	par-05	LC894811	MI-par03-hiro	Hiroshima	Hiroshima	Terayama			1						2019.05.11	flagging
347	par-05	LC894732	EH-par03	Ehime	Matsuyama	Mount Takanawa		1							2023.06.17	flagging
348	par-05	-	EH-par03	Ehime	Uchiko	Iyoki		5							2023.07.08	flagging
349	par-05	-	EH-par03	Ehime	Matsuno	Toyooka		2	1						2023.07.28	flagging
350	par-05	-	EH-par03	Ehime	Ōzu	Niiya		1							2024.08.17	flagging
351	par-05	LC894733	EH-par03-kochi	Kochi	Shimanto	Nishitosa		2	2						2023.07.29	flagging
352	par-05	-	EH-par03-kochi	Kochi	Kami	Kahokuchō-Yoshino		1							2025.08.03	flagging
353	par-05	-	EH-par03-kochi	Kochi	Tosa	Ōkawa			1						2025.08.03	flagging
354	par-05	LC894887	NS-par01	Nagasaki	Tsushima	Imasato		4	1						2024.06.10	flagging
355	par-05	-	NS-par01	Nagasaki	Tsushima	Minamisato-Nakayama		1							2024.06.11	flagging
356	par-05	-	NS-par01	Nagasaki	Nagasaki	Citizen's Forest		8							2025.04.14	flagging
357	par-05	-	NS-par01	Nagasaki	Nagasaki	Motomiya Park		2							2025.04.14	flagging
358	par-05	LC894812	MI-par03-kuma	Kumamoto	Ashikita	Ōiwa			3						2023.08.13	flagging
359	par-05	PQ787789	YY-long01	Okinawa	Ishigaki	Ōkawa		11							2022.09.26	flagging
360	par-05	-	YY-long01	Okinawa	Yonaguni	Yonaguni		2							2022.09.27	flagging
361	par-05	-	YY-long01	Okinawa	Taketomi	Uehara		3							2023.04.24	flagging
362	par-06	LC894766	HK-par02	Hokkaido	Erimo	Shoya		7	1						2023.06.20	flagging
363	par-06	-	HK-par02	Hokkaido	Erimo	Meguro		1	2						2023.07.18	flagging
364	par-06	-	HK-par02	Hokkaido	Erimo	Shoya		11	6						2023.07.18	flagging
365	par-06	-	HK-par02	Hokkaido	Hakodate	Gabino		1							2024.06.02	flagging
366	par-06	-	HK-par02	Hokkaido	Hakodate	Takadai		4	2						2024.06.02	flagging
367	par-06	-	HK-par02	Hokkaido	Hakodate	Tsuruno		15							2024.06.02	flagging
368	par-06	-	HK-par02	Hokkaido	Hakodate	Tsuruno		6							2024.06.04	flagging
369	par-06	-	HK-par02	Hokkaido	Hakodate	Oyasu		5							2024.06.05	flagging
370	par-06	-	HK-par02	Hokkaido	Bibai	Higashi-bibai		1	2						2024.06.16	directly from Cervus nippon yesoensis
371	par-06	LC897152	HB-par03	Fukushima	Nihonmatsu	Abukuma River		5							2025.10.01	directly from Phasianus versicolor (reared from larva)
372	par-06	LC894814	MI-par04-toch	Tochigi	Mashiko	Takadateyama			1						2023.06.08	flagging
373	par-06	LC894710	CB-par06	Chiba	Matsudo	Asahi			1						2013.07.03	flagging
374	par-06	-	CB-par06	Chiba	Inzai	Yamada		1							2014.04.15	flagging
375	par-06	-	CB-par06	Chiba	Kyonan	Eduki		1							2014.06.27	flagging
376	par-06	-	CB-par06	Chiba	Narita	Yoneno			1						2014.07.24	flagging
377	par-06	-	CB-par06	Chiba	Ichihara	Ōkubo			1						2014.08.19	flagging
378	par-06	-	CB-par06	Chiba	Nagara	Yamanogou		1							2014.09.18	flagging
379	par-06	-	CB-par06	Chiba	Tounosho	Kominami		1							2015.07.29	flagging
380	par-06	-	CB-par06	Chiba	Mutsuzawa	Sanuki			1						2015.08.05	flagging
381	par-06	-	CB-par06	Chiba	Nagara	Yamanogou			1						2015.08.05	flagging
382	par-06	-	CB-par06	Chiba	Chiba	Kemigawa			1						2016.07.26	flagging
383	par-06	-	CB-par06	Chiba	Minamibōsō	Tadara			1						2016.07.28	flagging
384	par-06	-	CB-par06	Chiba	Sōsa	Yamakuwa			1						2016.08.02	flagging
385	par-06	-	CB-par06	Chiba	Minamibōsō	Tomiura		1							2017.05.18	flagging
386	par-06	-	CB-par06	Chiba	Tōgane	Ienoko		1							2017.05.28	flagging
387	par-06	-	CB-par06	Chiba	Isumi	Mangi			1						2017.07.20	flagging
388	par-06	-	CB-par06	Chiba	Chiba	Kemigawa		1							2018.03.22	flagging
389	par-06	-	CB-par06	Chiba	Ichihara	Kokumoto		1							2021.06.17	flagging
390	par-06	-	CB-par06	Chiba	Minamibōsō	Ōi		1							2021.06.17	flagging
391	par-06	-	CB-par06	Chiba	Kimitsu	Kanouzan		1							2024.04.16	flagging
392	par-06	-	CB-par06	Chiba	Kimitsu	Toyofusa		1							2024.04.16	flagging
393	par-06	-	CB-par06	Chiba	Kimitsu	Yamanaka		1							2024.04.16	flagging
394	par-06	-	CB-par06	Chiba	Inzai	Yamada			1						2024.08.07	flagging
395	par-06	LC894893	TK-par01	Tokyo	Okutama	Hikawa		6							2024.04.28	flagging
396	par-06	LC894778	KG-par03	Kanagawa	Yokohama	Segami Citizen's Forest		1							2023.05.06	flagging
397	par-06	-	KG-par03	Kanagawa	Yokohama	Segami Citizen's Forest		1							2023.05.21	flagging
398	par-06	-	KG-par03	Kanagawa	Yokohama	Segami Citizen's Forest		1							2023.06.06	flagging
399	par-06	-	KG-par03	Kanagawa	Kiyokawa	Segami Citizen's Forest			1						2023.07.16	flagging
400	par-06	LC894815	MI-par04-toya	Toyama	Oyabe	Anrakuji		2							2023.06.13	flagging
401	par-06	-	MI-par04-toya	Toyama	Toyama	Furudō-no-mori		1							2023.07.03	flagging
402	par-06	-	MI-par04-toya	Toyama	Oyabe	Anrakuji		3	1						2024.06.12	flagging
403	par-06	-	MI-par04-toya	Toyama	Toyama	Furudō-no-mori		1							2024.06.12	flagging
404	par-06	-	MI-par04-toya	Toyama	Oyabe	Anrakuji		4							2024.06.19	flagging
405	par-06	LC894773	IS-par02	Ishikawa	Wajima	Saruyama		2							2019.05.29	flagging
406	par-06	-	IS-par02	Ishikawa	Kaga	Katano Kamoike		1							2019.06.11	flagging
407	par-06	LC894816	MI-par04-yama	Yamanashi	Kōfu	Sōkazawa		1							2025.08.24	flagging
408	par-06	LC894825	NN-par02	Nagano	Karuizawa	Ougidaira			1						2023.08.31	directly from Ursus thibetanus
409	par-06	-	NN-par02	Nagano	Miyota	Houshou		1							2023.09.12	directly from Ursus thibetanus
410	par-06	-	NN-par02	Nagano	Saku	Kousaka		1							2024.06.12	directly from Ursus thibetanus
411	par-06	-	NN-par02	Nagano	Karuizawa	Myōgi-arafune-rindo		1							2024.07.01	directly from Ursus thibetanus
412	par-06	LC894759	HB-par03	Gunma	Maebashi	Naegashima		1	2						2025.06.09	directly from Milvus migrans lineatus (reared from nymph)
413	par-06	LC894736	EH-par05	Ehime	Matsuyama	Mount Takanawa		3				1			2023.06.17	flagging
414	par-06	-	EH-par05	Ehime	Ōzu	Hirano		1							2023.07.24	flagging
415	par-06	-	EH-par05	Ehime	Tōon	Yokogawara		18	1			4			2024.06.10	flagging
416	par-06	-	EH-par05	Ehime	Ōzu	Yamatosaka			1						2024.08.23	flagging
417	par-06	LC894737	EH-par05-kochi	Kochi	Tosa	Ōkawa		1	1						2025.08.03	flagging
418	par-06	LC894889	NS-par03	Nagasaki	Tsushima	Minamisato-Nakayama		6							2024.06.11	flagging
419	par-06	-	NS-par03	Nagasaki	Tsushima	Sumo-Shiratake		1							2024.06.12	flagging
420	par-06	PQ787791	YY-long03	Okinawa	Yonaguni	Yonaguni		18							2022.09.27	flagging
421	par-06	-	YY-long03	Okinawa	Taketomi	Uehara		1	2						2023.04.24	flagging
422	par-07	LC894712	CB-par08	Chiba	Katsuura	Ōmori		1							2024.02.20	flagging
423	par-07	-	CB-par08	Chiba	Kimitsu	Kanouzan		1							2024.04.16	flagging
424	par-07	LC894894	TK-par02	Tokyo	Okutama	Hikawa		1							2024.04.28	flagging
425	par-07	-	TK-par02	Tokyo	Okutama	Kawano		1							2024.04.28	flagging
426	par-07	LC894780	KG-par05	Kanagawa	Kiyokawa	Susugaya			3						2023.07.16	flagging
427	par-07	LC894821	MI-par07-yama	Yamanashi	Kōfu	Sōkazawa		1							2025.08.24	flagging
428	par-07	LC894824	NN-par01	Nagano	Ueda	Bessho-onsen		1							2021.05.13	directly from Ursus thibetanus
429	par-07	-	NN-par01	Nagano	Shiojiri	Kotori-no-mori		1							2024.05.06	flagging
430	par-07	LC894758	HB-par02	Gunma	Maebashi	Naegashima			3						2025.06.09	directly from Milvus migrans lineatus (reared from nymph)
431	par-07	LC894738	EH-par06	Ehime	Matsuyama	Mount Takanawa		1	1			1			2023.06.17	flagging
432	par-07	-	EH-par06	Ehime	Tōon	Yokogawara			2				1		2024.06.10	flagging
433	par-07	LC894820	MI-par07-kuma	Kumamoto	Ashikita	Ōiwa			1						2023.08.13	flagging
434	par-08	LC894767	HK-par03	Hokkaido	Erimo	Shoya		3							2023.06.20	flagging
435	par-08	-	HK-par03	Hokkaido	Erimo	Shoya		3	3						2023.07.18	flagging
436	par-08	-	HK-par03	Hokkaido	Hakodate	Tsuruno		5							2024.06.02	flagging
437	par-08	-	HK-par03	Hokkaido	Hakodate	Tsuruno		2							2024.06.04	flagging
438	par-08	-	HK-par03	Hokkaido	Hakodate	Momijiyama		1							2024.06.05	flagging
439	par-08	-	HK-par03	Hokkaido	Hakodate	Oyasu		8							2024.06.05	flagging
440	par-08	LC894711	CB-par07	Chiba	Noda	Kinosaki		1							2014.05.27	flagging
441	par-08	-	CB-par07	Chiba	Katsuura	Ōmori		1							2014.08.06	flagging
442	par-08	-	CB-par07	Chiba	Minamibōsō	Shirahama			1						2016.07.28	flagging
443	par-08	-	CB-par07	Chiba	Inzai	Ketsuenji		2							2017.06.06	flagging
444	par-08	-	CB-par07	Chiba	Katsuura	Ōmori		1							2024.02.20	flagging
445	par-08	-	CB-par07	Chiba	Kimitsu	Kanouzan		1							2024.04.16	flagging
446	par-08	LC894899	TK-par07	Tokyo	Okutama	Hikawa		2							2024.04.28	flagging
447	par-08	-	TK-par07	Tokyo	Okutama	Kawauchi		1							2024.04.28	flagging
448	par-08	LC894779	KG-par04	Kanagawa	Yokohama	Segami Citizen's Forest		1							2023.04.24	flagging
449	par-08	-	KG-par04	Kanagawa	Yokohama	Segami Citizen's Forest		1							2023.05.21	flagging
450	par-08	-	KG-par04	Kanagawa	Kiyokawa	Susugaya			2						2023.07.16	flagging
451	par-08	LC894760	HB-par04	Gunma	Maebashi	Naegashima			4						2025.06.09	directly from Milvus migrans lineatus (reared from nymph)
452	par-08	LC894739	EH-par07	Ehime	Uchiko	Iyoki		1							2023.07.08	flagging
453	par-08	-	EH-par07	Ehime	Uchiko	Ōseminami			1						2024.04.29	flagging
454	par-08	-	EH-par07	Ehime	Tōon	Yokogawara			1						2024.06.10	flagging
455	par-08	LC894892	NS-par06	Nagasaki	Tsushima	Ayu Modoshi Nature Park		1							2024.06.12	flagging
456	par-09	LC894713	CB-par09	Chiba	Kamogawa	Amatsu		1							2024.09.17	flagging
457	par-09	LC894740	EH-par08	Ehime	Matsuyama	Mount Takanawa		2	1			1	1		2023.06.17	flagging
458	par-09	-	EH-par08	Ehime	Tōon	Yokogawara			1						2024.06.10	flagging
459	par-10	LC894741	EH-par09	Ehime	Matsuyama	Mount Takanawa			3				1		2023.06.17	flagging
460	par-10	-	EH-par09	Ehime	Ōzu	Hirano		2	1				1		2023.07.07	flagging
461	par-10	-	EH-par09	Ehime	Ōzu	Hirano		3	3						2023.07.08	flagging
462	par-10	-	EH-par09	Ehime	Uchiko	Iyoki		5	1						2023.07.08	flagging
463	par-10	-	EH-par09	Ehime	Ōzu	Hirano		3							2023.07.24	flagging
464	par-10	-	EH-par09	Ehime	Ōzu	Hirano		1							2023.08.13	flagging
465	par-10	-	EH-par09	Ehime	Uchiko	Iyoki		2	5						2023.08.13	flagging
466	par-10	-	EH-par09	Ehime	Imabari	Fujiyama Health and Culture Park			3						2024.07.18	flagging
467	par-10	-	EH-par09	Ehime	Ōzu	Niiya		2							2024.08.17	flagging
468	par-10	-	EH-par09	Ehime	Ōzu	Myōgadani			1						2024.08.23	flagging
469	par-10	LC894743	EH-par11	Ehime	Ōzu	Hirano		1							2023.07.07	flagging
470	par-10	-	EH-par11	Ehime	Ōzu	Hirano		1							2023.07.08	flagging
471	par-10	-	EH-par11	Ehime	Ōzu	Hirano		1							2023.07.24	flagging
472	par-11	LC894783	KG-par08	Kanagawa	Kiyokawa	Susugaya			2						2023.07.16	flagging
473	par-11	LC894742	EH-par10	Ehime	Matsuyama	Mount Takanawa		1	2			1	1		2023.06.17	flagging
474	par-12	LC894744	EH-par12	Ehime	Ōzu	Hirano			1						2023.07.07	flagging
475	par-12	-	EH-par12	Ehime	Ōzu	Hirano		1	1			1	1		2023.07.24	flagging
476	par-13	LC894745	EH-par13	Ehime	Matsuyama	Mount Takanawa		1				1			2023.06.17	flagging
477	par-14	LC894900	TK-par08	Tokyo	Okutama	Hikawa		3							2024.04.28	flagging
478	par-14	LC894782	KG-par07	Kanagawa	Kiyokawa	Susugaya			1						2023.07.16	flagging
479	par-14	LC894828	NN-par05	Nagano	Saku	Kousaka		1							2024.06.06	directly from Ursus thibetanus
480	par-14	LC894746	EH-par14	Ehime	Matsuyama	Mount Takanawa		1				1			2023.06.17	flagging
481	par-14	LC894747	EH-par14-kochi	Kochi	Tosa	Ōkawa		1							2025.08.03	flagging
482	par-15	LC894750	EH-par16	Ehime	Matsuyama	Mount Takanawa			1				1		2023.06.17	flagging
483	par-15	LC894751	EH-par16-kochi	Kochi	Tosa	Ōkawa			1						2025.08.03	flagging
484	par-16	LC894752	EH-par17	Ehime	Uchiko	Iyoki		1				1			2023.07.08	flagging
485	par-17	LC894753	EH-par18	Ehime	Matsuno	Toyooka			1				1		2023.07.28	flagging
486	par-18	LC894754	EH-par19	Ehime	Uchiko	Iyoki		1				1			2023.08.13	flagging
487	par-19	LC894769	HK-par05	Hokkaido	Erimo	Shoya		2				2			2023.07.18	flagging
488	par-20	LC894822	MI-par08-toya	Toyama	Oyabe	Anrakuji		3							2024.06.12	flagging
489	par-20	-	MI-par08-toya	Toyama	Oyabe	Anrakuji			1						2024.06.19	flagging
490	par-20	LC894763	HB-par07	Gunma	Maebashi	Naegashima			1						2025.06.09	directly from Milvus migrans lineatus (reared from nymph)
491	par-21	LC894714	CB-par10	Chiba	Kimitsu	Toyofusa		1							2024.04.16	flagging
492	par-22	PQ787792	YY-long04	Okinawa	Yonaguni	Yonaguni		4	1			3			2022.09.27	flagging
493	par-22	-	YY-long04	Okinawa	Taketomi	Uehara		1							2023.04.24	flagging
494	par-23	PQ787794	YY-long06	Okinawa	Yonaguni	Yonaguni		1				1			2022.09.27	flagging
495	par-24	LC894810	MI-par02-kago	Kagoshima	Yakushima	Yokkokeikoku		1				1			2023.04.25	flagging
496	par-25	LC894770	HK-par07	Hokkaido	Hakodate	Tsuruno		1				1			2024.06.02	flagging
497	par-26	LC894771	IB-par01	Ibaraki	Kasama	Hiiragiyama		1				1			2024.06.25	flagging
498	par-27	LC894762	HB-par06	Gunma	Maebashi	Naegashima			1				1		2025.06.09	directly from Milvus migrans lineatus (reared from nymph)
499	par-28	LC894823	MI-par09-yama	Yamanashi	Kōfu	Sōkazawa		1				1			2025.08.24	flagging
500	par-29	LC894755	EH-par20-kochi	Kochi	Tosa	Ōkawa			2				1		2025.08.03	flagging
501	par-30	LC894756	EH-par21-kochi	Kochi	Tosa	Ōkawa			1				1		2025.08.03	flagging

## Sheet: tableS2
aligned haplotype name	accession number	original haplotype names	countries	reference	individuals used for real-time PCR	other remarks
bi-01	MT034420	H18	China	Egizi et al. 2020
bi-01	MT034433	H18	Korea	Egizi et al. 2020
bi-01	MT034494	H18	Japan	Egizi et al. 2020
bi-01	JQ737087	Anhui	China	Gou et al. 2018
bi-01	JQ737093	Hubei	China	Gou et al. 2018
bi-01	MN045874	HZ-Hl-tick97	China	Guo et al. 2019
bi-01	LC860032	TY-bi01	Japan	Inumaru et al. 2025	1 female, 1 male, 5 nymphs
bi-01	MF666895	HLSD16	China	Li et al. 2019
bi-01	KC203441	BJ095	China	Lv et al. 2014b
bi-01	LC822887	Hap_7	Japan	Morii et al. 2025
bi-01	MW642336	Jishan County	China	Zhang et al. 2022
bi-01	MG721037	NCCDC69	China	Zheng et al. 2019
bi-02	MT034432	H8	Korea	Egizi et al. 2020
bi-02	LC860039	TY-bi08	Japan	Inumaru et al. 2025	1 female, 2 nymphs
bi-02	LC822982	Hap_13	Japan	Morii et al. 2025
bi-02	MW642344	Fuping County	China	Zhang et al. 2022
bi-02	MG721044	NCCDC173	China	Zheng et al. 2019
bi-03	LC860034	TY-bi03	Japan	Inumaru et al. 2025
bi-03	LC823029	Hap_2	Japan	Morii et al. 2025
bi-04	MT034451	H23	Korea	Egizi et al. 2020
bi-04	LC860038	TY-bi07	Japan	Inumaru et al. 2025
bi-04	LC823019	Hap_3	Japan	Morii et al. 2025
bi-06	LC860040	TY-bi09	Japan	Inumaru et al. 2025	1 nymph
bi-08	LC823105	Hap_17	Japan	Morii et al. 2025
bi-09	LC860033	TY-bi02	Japan	Inumaru et al. 2025	1 female, 1 nymph
bi-11	LC822959	Hap_6	Japan	Morii et al. 2025
bi-12	LC860041	TY-bi10	Japan	Inumaru et al. 2025	2 males, 1 nymph
bi-12	KF583575	SD154	China	Lv et al. 2014b
bi-13	LC823114	Hap_15	Japan	Morii et al. 2025
bi-16	LC860047	TY-bi16	Japan	Inumaru et al. 2025	4 nymphs
bi-17	LC860035	TY-bi04	Japan	Inumaru et al. 2025	3 nymphs
bi-17	MW642370	Kuandian County 2	China	Zhang et al. 2022
bi-19	LC823106	Hap_5	Japan	Morii et al. 2025
bi-28	LC860045	TY-bi14	Japan	Inumaru et al. 2025	1 nymph
bi-28	LC823035	Hap_12	Japan	Morii et al. 2025
bi-35	LC860036	TY-bi05	Japan	Inumaru et al. 2025	1 nymph
bi-35	MW642361	Oita	Japan	Zhang et al. 2022
bi-40	LC822978	Hap_11	Japan	Morii et al. 2025
bi-44	MW642386	Xinglong County	China	Zhang et al. 2022
bi-j01	LC860046	TY-bi15	Japan	Inumaru et al. 2025	1 nymph
bi-j02	LC860037	TY-bi06	Japan	Inumaru et al. 2025	1 nymph
bi-j03	LC860042	TY-bi11	Japan	Inumaru et al. 2025	1 nymph
bi-j04	LC860043	TY-bi12	Japan	Inumaru et al. 2025	1 nymph
bi-j05	LC860044	TY-bi13	Japan	Inumaru et al. 2025	1 nymph
bi-j06	LC823071	Hap_14	Japan	Morii et al. 2025
bi-j07	LC823018	Hap_16	Japan	Morii et al. 2025
bi-j08	LC822961	Hap_8	Japan	Morii et al. 2025
bi-j09	LC822974	Hap_9	Japan	Morii et al. 2025
bi-j10	LC822975	Hap_10	Japan	Morii et al. 2025
bi-j11	LC823011	Hap_4	Japan	Morii et al. 2025
bi-j12	LC822981	Hap_1	Japan	Morii et al. 2025
bi-f01	JQ737091	Gansu	China	Gou et al. 2018
bi-f02	MT034437	H9	Korea	Egizi et al. 2020
bi-f02	JQ737096	Lintao	China	Gou et al. 2018
bi-f02	MN045871	BJ-Hl-tick25	China	Guo et al. 2019
bi-f02	MW642355	Lingdang County 2	China	Zhang et al. 2022
bi-f03	MT034442	H20	Korea	Egizi et al. 2020
bi-f03	MF666896	HLSD17	China	Li et al. 2019
bi-f03	KC203449	SD160	China	Lv et al. 2014b
bi-f03	MW642341	Chaohu City	China	Zhang et al. 2022
bi-f03	MG721040	NCCDC116	China	Zheng et al. 2019
bi-f04	MF666902	HLSD23	China	Li et al. 2019
bi-f05	MG721036	NCCDC35	China	Zheng et al. 2019
bi-f06	MG721038	NCCDC90	China	Zheng et al. 2019
bi-f07	MG721039	NCCDC93	China	Zheng et al. 2019
bi-f08	MG721042	NCCDC165	China	Zheng et al. 2019
bi-f09	MG721043	NCCDC171	China	Zheng et al. 2019
bi-f10	KC203447	BJ120	China	Lv et al. 2014b
bi-f10	MW642337	Jingxing County	China	Zhang et al. 2022
bi-f11	MT034434	H16	Korea	Egizi et al. 2020
bi-f12	MT034448	H15	Korea	Egizi et al. 2020
bi-f13	MT034465	H12	Korea	Egizi et al. 2020
bi-f14	MT034469	H24	Korea	Egizi et al. 2020
bi-f15	MW642338	Huoqiu County	China	Zhang et al. 2022
bi-f16	MW642343	Dinghai District	China	Zhang et al. 2022
bi-f17	MW642345	Ganquan County	China	Zhang et al. 2022
bi-f18	MW642349	Anji City 2	China	Zhang et al. 2022
bi-f19	MW642356	Yixing City	China	Zhang et al. 2022
bi-f20	MW642365	Pingshan County	China	Zhang et al. 2022
bi-f21	MW642367	Xin County	China	Zhang et al. 2022
bi-f22	MW642371	Dingxiang County	China	Zhang et al. 2022
bi-f23	MW642374	Changdao County 2	China	Zhang et al. 2022
bi-f24	MW642380	Miyun District	China	Zhang et al. 2022
bi-f25	MW642391	Luoshan County 2	China	Zhang et al. 2022
bi-f26	MW642392	Shijingshan District	China	Zhang et al. 2022
bi-f27	MW642393	Anji City	China	Zhang et al. 2022
bi-f28	MW642398	Jizhou District	China	Zhang et al. 2022
bi-f29	KC203443	SD109	China	Lv et al. 2014b
bi-f30	KC203441	BJ095	China	Lv et al. 2014b
bi-f31	MN045873	XA-Hl-tick113	China	Guo et al. 2019
bi-f32	MN931241	HT-HL-20	Korea	Seo et al. 2021
bi-f33	MN931242	HT-HL-37	Korea	Seo et al. 2021
bi-f34	MN931243	HT-HL-49	Korea	Seo et al. 2021
par-01	MT034495	H41	Japan	Egizi et al. 2020
par-01	LC860051	TY-par04	Japan	Inumaru et al. 2025	1 female, 1 nymph
par-01	LC860061	TY-par14	Japan	Inumaru et al. 2025
par-01	LC822891	Hap_25	Japan	Morii et al. 2025
par-02	MT034172	H2	USA	Egizi et al. 2020
par-02	MT034462	H2	Korea	Egizi et al. 2020
par-02	MT034499	H2	Japan	Egizi et al. 2020
par-02	KM821501	Tick32-2	Australia	Hammer et al. 2015
par-02	LC860053	TY-par06	Japan	Inumaru et al. 2025	1 nymph
par-02	MF666880	HLHN1	China	Li et al. 2019
par-02	LC822892	Hap_20	Japan	Morii et al. 2025
par-02	MN931245	HT-HL-26	Korea	Seo et al. 2021
par-02	MW642342	Chaotian District	China	Zhang et al. 2022
par-04	MT034426	H4	Australia	Egizi et al. 2020
par-04	MT034431	H4	Korea	Egizi et al. 2020
par-04	MT034475	H4	New Zealand	Egizi et al. 2020
par-04	MT034492	H4	Tonga	Egizi et al. 2020
par-04	KM821458	Tick9-1	Australia	Hammer et al. 2015
par-04	LC860058	TY-par11	Japan	Inumaru et al. 2025	1 nymph
par-04	LC822886	Hap_30	Japan	Morii et al. 2025
par-04	MN931243	HT-HL-49	Korea	Seo et al. 2021
par-04	MW642364	New South Wales	Australia	Zhang et al. 2022
par-04	MW642406	South Islands	New Zealand	Zhang et al. 2022
par-05	LC860049	TY-par02	Japan	Inumaru et al. 2025	1 nymph
par-05	LC822893	Hap_23	Japan	Morii et al. 2025
par-06	MT034064	H3	USA	Egizi et al. 2020
par-06	MT034425	H3	Australia	Egizi et al. 2020
par-06	MT034440	H3	Korea	Egizi et al. 2020
par-06	MT034496	H3	Japan	Egizi et al. 2020
par-06	KM821464	Tick10-2	Australia	Hammer et al. 2015
par-06	LC860052	TY-par05	Japan	Inumaru et al. 2025	4 nymphs
par-06	LC822901	Hap_31	Japan	Morii et al. 2025
par-06	MN931244	HT-HL-56	Korea	Seo et al. 2021
par-06	MW642340	Changdao County	China	Zhang et al. 2022
par-07	MT034430	H38	Korea	Egizi et al. 2020
par-07	LC860048	TY-par01	Japan	Inumaru et al. 2025	2 females, 2 nymphs
par-07	LC822907	Hap_22	Japan	Morii et al. 2025
par-08	MT034061	H1	USA	Egizi et al. 2020
par-08	JQ737090	Henan-2	China	Gou et al. 2018
par-08	LC860055	TY-par08	Japan	Inumaru et al. 2025	4 nymphs
par-08	MF666886	HLHN7	China	Li et al. 2019
par-08	JX051121	YN07	China	Lv et al. 2014a
par-08	LC822903	Hap_36	Japan	Morii et al. 2025
par-08	MN663150	19868	USA	Thompson et al. 2020
par-08	MW642339	Cangxi County	China	Zhang et al. 2022
par-08	MW642366	Queensland	Australia	Zhang et al. 2022
par-08	MW642404	New Jersey	USA	Zhang et al. 2022
par-08	MW642405	Jeju	Korea	Zhang et al. 2022
par-08	KF284073	Anhui	China	Zhou unpublished
par-09	LC860063	TY-par16	Japan	Inumaru et al. 2025
par-10	LC823048	Hap_19	Japan	Morii et al. 2025		reproductive group tentative; removed from distribution maps
par-11	LC823008	Hap_29	Japan	Morii et al. 2025
par-15	LC823047	Hap_18	Japan	Morii et al. 2025
par-19	LC822924	Hap_27	Japan	Morii et al. 2025
par-20	LC860056	TY-par09	Japan	Inumaru et al. 2025	2 nymphs
par-20	LC822940	Hap_26	Japan	Morii et al. 2025
par-21	LC860060	TY-par13	Japan	Inumaru et al. 2025	2 nymphs
par-30	LC823077	Hap_21	Japan	Morii et al. 2025		reproductive group tentative; removed from distribution maps
par-j01	LC860050	TY-par03	Japan	Inumaru et al. 2025	1 nymph
par-j01	LC822980	Hap_38	Japan	Morii et al. 2025
par-j02	LC860054	TY-par07	Japan	Inumaru et al. 2025	1 female
par-j03	LC860057	TY-par10	Japan	Inumaru et al. 2025	1 nymph
par-j04	LC860059	TY-par12	Japan	Inumaru et al. 2025	1 nymph
par-j05	LC860062	TY-par15	Japan	Inumaru et al. 2025	1 nymph
par-j06	LC822899	Hap_24	Japan	Morii et al. 2025
par-j07	LC822933	Hap_32	Japan	Morii et al. 2025
par-j08	LC822943	Hap_33	Japan	Morii et al. 2025
par-j09	LC822944	Hap_34	Japan	Morii et al. 2025
par-j10	LC822945	Hap_37	Japan	Morii et al. 2025
par-j11	LC822948	Hap_35	Japan	Morii et al. 2025
par-j12	LC822957	Hap_28	Japan	Morii et al. 2025
par-j13	MT034502	H42	Japan	Egizi et al. 2020
par-j14	MW642360	Okayama	Japan	Zhang et al. 2022
par-f01	JQ737092	Zhenjiang	China	Gou et al. 2018
par-f02	KM821463	Tick10-1	Australia	Hammer et al. 2015
par-f03	KM821467	Tick10-5	Australia	Hammer et al. 2015
par-f04	KM821478	Tick10-20	Australia	Hammer et al. 2015
par-f05	KM821484	Tick13-3	Australia	Hammer et al. 2015
par-f06	KM821494	Tick14-4	Australia	Hammer et al. 2015
par-f07	MF666885	HLHN6	China	Li et al. 2019
par-f08	MF666912	HLHeN33	China	Li et al. 2019
par-f09	MF666915	HLHeN36	China	Li et al. 2019
par-f10	MT034439	H29	Korea	Egizi et al. 2020
par-f11	MT034441	H27	Korea	Egizi et al. 2020
par-f12	MT034450	H34	Korea	Egizi et al. 2020
par-f13	MW642397	Shengsi County	China	Zhang et al. 2022
par-f14	MW642403	Hongan County	China	Zhang et al. 2022
par-f15	KM821479	Tick10-21	Australia	Hammer et al. 2015
par-f16	KM821480	Tick10-22	Australia	Hammer et al. 2015
par-f17	KM821481	Tick10-23	Australia	Hammer et al. 2015
par-f18	KM821493	Tick14-3	Australia	Hammer et al. 2015

## Sheet: tableS3
species	date	prefecture	locality	nymph	female	male	collection method
Haemaphysalis concinna	2022.06.13	Hokkaido	Shibecha			4	flagging
Haemaphysalis flava	2023.07.24	Ehime	Ōzu	4			flagging
Haemaphysalis formosensis	2023.06	Ehime	Imabari		4		directly from Sus scofa
Haemaphysalis hystricis	2023.07.24	Ehime	Ōzu	4			flagging
Haemaphysalis kitaokai	2024.04.28	Tokyo	Okutama		1	3	flagging
Haemaphysalis mageshimaensis	2022.09.26	Okinawa	Ishigaki			4	flagging
Haemaphysalis megaspinosa	2024.04.28	Tokyo	Okutama		1	3	flagging
Haemaphysalis pentalagi	2023.04.17	Kagoshima	Amami	1	2	1	directly from Pentalagus furnessi
Haemaphysalis yeni	2023.06.19	Kagoshima	Yakushima		1		directly from Cervus nippon yakushimae
Haemaphysalis yeni	2023.06.20	Kagoshima	Yakushima		2		directly from Cervus nippon yakushimae
Haemaphysalis yeni	2023.06.24	Kagoshima	Yakushima			1	found on clothing
